# Supplementary material for: Neutralizing antibody levels as a key factor in determining the immunogenic efficacy of the novel PEDV alpha coronavirus vaccine
Source: Vet Q. 2025 May 28;45(1):1–20. doi: 10.1080/01652176.2025.2509506 (PMC12120861; doi:10.1080/01652176.2025.2509506)
Supplement: Supplemental Material [file TVEQ_A_2509506_SM3090.zip]

Archive with 6 entries (5 files):
- suppl_data/
- suppl_data/FigureS1_00.tif
- suppl_data/FigureS2_00.tif
- suppl_data/FigureS3_00.tif
- suppl_data/FigureS4_00.tif
- suppl_data/Supplementary Material.docx
